# Supplementary material for: Patient Expression of Emotions and Neurologist Responses in First Multiple Sclerosis Consultations
Source: PLoS One. 2015 Jun 1;10(6):e0127734. doi: 10.1371/journal.pone.0127734 (PMC4452259; doi:10.1371/journal.pone.0127734)
Supplement: S1 Dataset — (XLS) [file pone.0127734.s001.xls]

## Sheet: CRF
ptid	centre	education	statociv	work	birthdate	sex	record	diagnosis	other	diseasecourse	edss	tempotot	age
ADPA217	2	2	3	7	07/01/1969	2	0	1		2			42.6164
ALAN129	1	3	2	1	09/07/1987	1	1	3	1		0	0.31	24.3726
ANCA125	1	3	1	2	14/06/1990	2	1	1		1	1.5	0.2	21.4055
ANDV212	2	3	2	1	28/03/1984	2	1	1		1	0	0.59	27.2521
ANGR229	2	2	2	2	22/05/1968	2	1	1		1	4	0.33	43.5288
ANMA106	1	2	2	3	03/07/1956	2	1	3	10			0.31	54.9616
ANMA208	2	1	4	6	20/08/1948	2	1	3	2			0.41	62.8438
ANOL120	1	3	1	4	30/03/1990	1	1	3	9			0.21	21.3205
ANPA107	1	4	2	1	09/11/1976	2	1	1		1	0	0.31	34.6027
ANQU116	1	4	2	3	11/05/1982	2	1	3	9			0.3	29.189
ANSA224	2	3	2	2	10/06/1975	2	1	3	6			0.56	36.3425
ANVE119	1	3	2	1	18/05/1974	1	1	1		3	3.5	0.54	37.1808
ARMA005	0	2	3	3	11/10/1979	2	1	1		1	2	0.55	31.9863
ATES219	2	4	2	2	10/07/1962	1	1	3	1			1.18	49.2164
BALU018	0	3	2	1	08/05/1982	1	1	2			1.5	0.59	29.5205
BARE213	2	3	1	8	07/11/1975	2	1	2			1.5	0.19	35.6877
BASO137	1	4	1	1	21/10/1973	2	1	1		1	0	0.33	38.1781
BRCE003	0	2	2	6	29/03/1945	1	1	3	7		3.5	1.34	66.5397
CAEL225	2	4		1	24/05/1967	2	0	1		1	4		44.4137
CAFR020	0	2	1	1	15/12/1983	2	1	3	1		1.5	0.36	27.9726
CAMA216	2	3	2	3	19/05/1958	2	1	1		1	3.5	0.35	53.2575
CAST123	1	3	1	7	31/03/1969	2	1	1		2	7.5	0.32	42.6055
COSA014	0	3	1	1	20/12/1986	1	1	2			1.5	0.26	24.8274
DAMA121	1	2	2	3	31/10/1969	2	1	1		1	0	0.43	41.7644
DEEM008	0	1	2	8	29/01/1979	1	1	1		1	4.5	0.42	32.7014
DEMA006	0	3	1	1	15/01/1961	1	1	1		2	4.5	0.59	50.7397
DIDC220	2	3	1	1	02/04/1979	1	1	2			2	1.04	32.4904
DIRI215	2	3	2		13/02/1969	2	1	3				0.33	42.463
DOMO010	0	3	2	3	13/12/1972	2	1	1		1	3.5	0.49	38.8356
DOPR222	2	4	2	1	13/05/1973	2	1	1		1	3.5	1.14	38.4027
DVPA110	1	3	2	1	22/04/1957	2	1	3	9			0.34	54.1863
ELLU307	3	3	2	1	17/03/1977	2	1	1		1	2	0.14	34.6384
EMFE128	1	3	2	1	03/09/1962	2	1	1		1	0	0.38	49.2411
FADE130	1	4	1	1	17/12/1978	1	1	3	1		0	0.38	32.9425
FEDO203	2	2	1	1	24/01/1984	1	1	2			1.5	0.49	27.3288
FOFL009	0	3	2	1	30/11/1978	2	1	1		1	2	1	32.8685
FOJU015	0	4	3	1	12/08/1976	2	1	2			2	0.28	35.1945
FRRO134	1	3	2	1	28/07/1967	1	1	3	1			0.39	44.3781
GARI132	1	2	1	8	06/04/1977	1	1	3	1			0.39	34.6603
GIBU205	2	3	2	1	17/04/1967	1	1	1		1	2.5	1.28	44.1534
GISA218	2	3	1	4	01/08/1985	2	1	3	3		0	0.46	26.1397
GLCH113	1	4	2	2	15/03/1986	2	1	2			0	0.38	25.3233
GUIL002	0	4	2	1	17/06/1984	2	1	2			1.5	0.53	27.2931
IMPA305	3	3	1	4	14/02/1989	2	1	2		1	1	0.23	22.6329
ISBO114	1	4	2	1	16/06/1961	2	1	3	11		0	0.38	50.0877
LACA101	1	3	1	4	10/10/1987	2	1	3	8			0.3	23.526
LEBE126	1	4	4	6	19/01/1949	2	1	3	8			0.21	62.8329
LESC201	2	2	2	1	07/10/1952	2	1	1		1	5	1.06	58.6247
LMDE118	1	3	2	2	29/09/1970	2	1	3	8			0.56	40.8137
LOAN019	0	3	1	1	07/04/1985	2	1	2			2	0.33	26.611
LUBU112	1	3	2	1	20/12/1980	1	1	2			0	0.42	30.5425
LUTA104	1	3	1	2	14/03/1968	2	1	3	9			0.36	43.2082
MACA124	1	3	3	1	15/05/1968	2	1	1		1	2.5	0.51	43.4822
MACO103	1	3	2	3	05/07/1959	2	1	1		2	5.5	0.35	51.8986
MAGU306	3	2	2	3	08/08/1967	2	1	1				0.21	44.189
MANI109	1	3	1	1	31/05/1984	2	1	1		1	0	0.26	27.0521
MAOR207	2	2	2	2	25/06/1973	2	1	2			1.5	1.05	37.9781
MARO017	0	3	3	1	27/09/1967	2	1	2			2	0.52	44.1315
MASA111	1	3	1	3	20/11/1986	2	1	1		1	1.5	0.45	24.6219
MAUS209	2	3	2	1	26/03/1975	1	1	3	1			0.58	36.2329
MGBA204	2	4	2	2	30/01/1985	1	1	2			1	0.48	26.3123
MILE136	1	4	1	1	30/09/1987	2	1	1		2	3.5	0.35	24.2219
MIMA304	3	3	1	1	18/08/1990	1	1	1		1	2	0.22	21.1233
MLDB117	1	4	2	1	28/11/1969	2	1	3	8			0.28	41.6466
MOCA302	3	3	2	1	02/09/1976	2	1	1		1	2	0.48	35.0795
MODA013	0	2	1	8	22/10/1982	1	1	2			2	0.47	28.989
MODS223	2	2	2	1	03/03/1976	1	1	1		1	0	0.58	35.6082
MPSA105	1	2	2	1	16/05/1959	2	1	1		1	0	0.42	52.0548
NICR206	2	3	1	1	06/05/1981	1	1	3	1			0.58	30.1096
NILA108	1	2	1	1	03/05/1982	1	1	1		1	2	0.33	29.1315
ORLO226	2	3	2	3	18/01/1943	2	1	1		2	8	0.43	68.7918
PACA127	1	4	2	1	08/11/1975	1	1	2			1	0.41	36.0274
PACR221	2	4	1	1	18/02/1976	2	1	1		1	3.5	0.57	35.6137
PADF211	2	3	2	1	06/09/1965	2	1	2			1.5	0.37	45.7973
PADI202	2	2	2	7	07/12/1952	1	0	2			4.5		58.4795
PEAM012	0	2	3	8	22/09/1971	1	1	1		1	4	0.29	40.0767
PEGI001	0	3	1	4	09/12/1991	1	1	1		1	2.5	0.42	19.8027
PRAN004	0	3	2	1	20/06/1972	2	1	1		1	2	0.28	39.2986
RAGA303	3	3	2	2	30/01/1988	2	1	1		1	2	0.15	23.663
RIDO007	0	2	2	1	06/07/1959	1	1	1		2	4.5	0.56	52.2795
ROCA131	1	4	2	1	23/03/1973	1	0	1		1	3		38.7014
SEMA135	1	1	1	8	30/03/1963	2	1	1		1	3.5	0.34	48.7288
SIIO227	2	2	2	2	07/03/1962	2	1	1		1	3.5	0.47	49.6849
SPCO016	0	1	2	3	22/07/1968	2	1	2			2.5	0.28	43.2932
STLU301	3	3	1	4	15/05/1986	1	1	1		1	1	0.53	25.2411
STMI011	0	3	1	4	19/08/1984	1	1	2			2.5	0.23	27.1507
TEPO214	2	3	2	2	01/05/1971	2	1	2			1.5	1.19	40.2466
VAAN102	1	3	2	1	19/12/1980	2	1	3	3		0	0.24	30.3507
VACO308	3	3	1	4	26/03/1990	2	1	1		1	2.5	0.4	22.0575
VADP210	2	4	1	1	18/08/1982	2	1	3	4			1.41	28.8301
VASU115	1	3	2	1	01/07/1974	2	1	1		1	3	0.32	37.0411
VISQ228	2	2	2	1	26/07/1957	1	1	1		1	2.5	0.25	54.3589

## Sheet: HADS
ptid	centre	hads1	hads2	hads3	hads4	hads5	hads6	hads7	hads8	hads9	hads10	hads11	hads12	hads13	hads14	option	hads1_an	hads2_an	hads3_an	hads4_an	hads5_an	hads6_an	hads7_an	hads8_an	hads9_an	hads10_an	hads11_an	hads12_an	hads13_an	hads14_an	anxiety	depression
ADPA217	2	1	4	2	2	2	3	3	2	2	3	1	3	1	4	0	3	3	2	1	2	1	2	2	1	1	3	2	3	3	16	13
ALAN129	1	3	1	1	4	1	3	3	2	3	2	3	3	2	1	1	1	0	3	3	3	1	2	2	2	2	1	2	2	0	14	10
ANCA125	1	2	2	2	2	2	2	3	3	2	3	2	2	3	2	1	2	1	2	1	2	2	2	1	1	1	2	1	1	1	12	8
ANDV212	2	3	1	2	1	2	4	1	3	2	3	3	1	4	2	1	1	0	2	0	2	0	0	1	1	1	1	0	0	1	7	3
ANGR229	2	3	1	3	1	2	2	1	3	2	2	3	1	3	2	1	1	0	1	0	2	2	0	1	1	2	1	0	1	1	7	6
ANMA106	1	2	1	1	2	1	2	1	1	2	1	1	1	1	1	1	2	0	3	1	3	2	0	3	1	3	3	0	3	0	15	9
ANMA208	2	1	1	2	1	3	4	1	4	2	4	2	1	4	1	1	3	0	2	0	1	0	0	0	1	0	2	0	0	0	9	0
ANOL120	1	2	1	1	1	1	3	2	2	2	4	2	2	2	2	1	2	0	3	0	3	1	1	2	1	0	2	1	2	1	14	5
ANPA107	1	2	2	3	1	2	3	1	4	3	4	4	1	3	2	1	2	1	1	0	2	1	0	0	2	0	0	0	1	1	8	3
ANQU116	1	4	2	4	1	3	4	2	3	1	3	4	1	4	1	1	0	1	0	0	1	0	1	1	0	1	0	0	0	0	2	3
ANSA224	2	2	2	2	1	2	4	2	3	2	3	3	2	3	2	1	2	1	2	0	2	0	1	1	1	1	1	1	1	1	10	5
ANVE119	1	1	2	3	1	2	3	3	2	2	2	2	2	4	2	1	3	1	1	0	2	1	2	2	1	2	2	1	0	1	11	8
ARMA005	0	3	1	2		1	3	1	3	3	1	2	1	3	2	1	1	0	2	1	3	1	0	1	2	3	2	0	1	1	11	7
ATES219	2	3	4	3	2	2	4	1	3	2	3	1	3	3	2	1	1	3	1	1	2	0	0	1	1	1	3	2	1	1	9	9
BALU018	0	3	1	2	1	3	4	1	4	1	4	4	1	4	2	1	1	0	2	0	1	0	0	0	0	0	0	0	0	1	4	1
BARE213	2	3	1	2	1	2	2	1	4	2	4	3	1	3	1	1	1	0	2	0	2	2	0	0	1	0	1	0	1	0	8	2
BASO137	1	3	2	2	1	2	4	3	3	2	4	4	1	3	1	1	1	1	2	0	2	0	2	1	1	0	0	0	1	0	9	2
BRCE003	0	3	4	3	3	4	2	3	3	2	3	3	3	4	4	1	1	3	1	2	0	2	2	1	1	1	1	2	0	3	6	14
CAEL225	2	3	1	2	1	3	4	2	3	2	4	3	1	3	1	0	1	0	2	0	1	0	1	1	1	0	1	0	1	0	8	1
CAFR020	0	4	1	4	1	3	4	1	4	1	4	3	1	4	1	1	0	0	0	0	1	0	0	0	0	0	1	0	0	0	2	0
CAMA216	2	4	1	4	2	3	2	1	3	1	3	4	2	4	2	1	0	0	0	1	1	2	0	1	0	1	0	1	0	1	1	7
CAST123	1	3	1	3	1	4	2	3	3	2	3	3	2	4	1	1	1	0	1	0	0	2	2	1	1	1	1	1	0	0	6	5
COSA014	0	1	2	3	1	2	3	1	4	4	4	2	1	3	4	1	3	1	1	0	2	1	0	0	3	0	2	0	1	3	12	5
DAMA121	1	3	1	3	1	4	4	1	3	2	4	3	1	4	1	1	1	0	1	0	0	0	0	1	1	0	1	0	0	0	4	1
DEEM008	0	3	2	2	2	1	3									1	1	1	2	1	3	1
DEMA006	0	2	3	3	2	2	3	1	3	2	2	2	2	3	3	1	2	2	1	1	2	1	0	1	1	2	2	1	1	2	9	10
DIDC220	2	3	1	2	2	3	3	2	4	2	4	3	1	4	2	1	1	0	2	1	1	1	1	0	1	0	1	0	0	1	7	3
DIRI215	2	3	2	3	1	4	4	2	4	2	4	3	1	4	2	1	1	1	1	0	0	0	1	0	1	0	1	0	0	1	5	2
DOMO010	0	1	2	4	3	4	2	3	2	1	4	1	2	3	2	1	3	1	0	2	0	2	2	2	0	0	3	1	1	1	9	9
DOPR222	2	3	1	2	2	2	3	3	3	2	4	3	1	4	2	1	1	0	2	1	2	1	2	1	1	0	1	0	0	1	9	4
DVPA110	1	1	2	2	3	2	2	4	3	3	2	1	3	2	1	1	3	1	2	2	2	2	3	1	2	2	3	2	2	0	17	10
ELLU307	3	3	1	3	1	2	4	3	3	2	4	4	1	3	1	1	1	0	1	0	2	0	2	1	1	0	0	0	1	0	8	1
EMFE128	1	3	2	2	2	2	4	1	3	2	4	2	2	2	2	1	1	1	2	1	2	0	0	1	1	0	2	1	2	1	10	5
FADE130	1	4	1	4	1	4	4	1	4	1	4	4	1	4	2	1	0	0	0	0	0	0	0	0	0	0	0	0	0	1	0	1
FEDO203	2	3	1	3	1	4	4	1	3	1	4	3	1	3	2	1	1	0	1	0	0	0	0	1	0	0	1	0	1	1	4	2
FOFL009	0	3	1	3	1	3	4	1	4	2	4	3	1	4	1	1	1	0	1	0	1	0	0	0	1	0	1	0	0	0	5	0
FOJU015	0	4	1	4	1	2	4	1	4	1	4	4	1	4	1	1	0	0	0	0	2	0	0	0	0	0	0	0	0	0	2	0
FRRO134	1	2	1	3	1	3	2	2	3	2	2	3	2	3	1	1	2	0	1	0	1	2	1	1	1	2	1	1	1	0	8	6
GARI132	1	1	1	4	1	1	3	1	4	1	4	3	1	3	4	1	3	0	0	0	3	1	0	0	0	0	1	0	1	3	8	4
GIBU205	2	3	1	3	1	3	4	1	4	1	3	3	1	4	1	1	1	0	1	0	1	0	0	0	0	1	1	0	0	0	4	1
GISA218	2	3	2	3	1	3	4	2	3	2	4	3	1	3	2	1	1	1	1	0	1	0	1	1	1	0	1	0	1	1	7	3
GLCH113	1	3	1	3	1	3	4	1	4	2	4	3	1	4	1	1	1	0	1	0	1	0	0	0	1	0	1	0	0	0	5	0
GUIL002	0	3	1	3	2	3	4	1	4	2	4	4	1	4	1	1	1	0	1	1	1	0	0	0	1	0	0	0	0	0	4	1
IMPA305	3	1	1	4	1	4	4	1	4	1	4	4	1	4	1	1	3	0	0	0	0	0	0	0	0	0	0	0	0	0	3	0
ISBO114	1	3	2	3	1	2	2	3	3	2	4	3	2	4	1	1	1	1	1	0	2	2	2	1	1	0	1	1	0	0	8	5
LACA101	1	1	1	2	2	3	4	3	3	2	3	2	1	3	2	1	3	0	2	1	1	0	2	1	1	1	2	0	1	1	12	4
LEBE126	1	1	3	1	3	1	2	3	2	3	2	2	2	3	1	1	3	2	3	2	3	2	2	2	2	2	2	1	1	0	16	11
LESC201	2	2	2	1	2	1	3	3	3	4	4	3	3	1	2	1	2	1	3	1	3	1	2	1	3	0	1	2	3	1	17	7
LMDE118	1	3	2	2	3	1	2	2	3	2	3	3	3	4	1	1	1	1	2	2	3	2	1	1	1	1	1	2	0	0	9	9
LOAN019	0	3	1	3	1	4	4	1	4	2	4	3	1	4	2	1	1	0	1	0	0	0	0	0	1	0	1	0	0	1	4	1
LUBU112	1	3	1	4	1	3	3	1	3	1	4	3	1	4	2	1	1	0	0	0	1	1	0	1	0	0	1	0	0	1	3	3
LUTA104	1	1	1	4	1	3	4	1	4	1	4	3	1	3	1	1	3	0	0	0	1	0	0	0	0	0	1	0	1	0	6	0
MACA124	1	3	1	4	1	4	3	3	4	1	4	4	1	4	1	1	1	0	0	0	0	1	2	0	0	0	0	0	0	0	3	1
MACO103	1	2	2	2	2	2	2	2	3	2	3	3	2	2	1	1	2	1	2	1	2	2	1	1	1	1	1	1	2	0	11	7
MAGU306	3	3	1	4	1	2	4	1	3	2	4	4	1	4	1	1	1	0	0	0	2	0	0	1	1	0	0	0	0	0	4	1
MANI109	1	3	1	3	1	3	3	2	3	2	3	3	1	3	1	1	1	0	1	0	1	1	1	1	1	1	1	0	1	0	7	3
MAOR207	2	2	2	3	1	1	2	2	3	2	3	2	2	2	2	1	2	1	1	0	3	2	1	1	1	1	2	1	2	1	12	7
MARO017	0	3	1	2	1	3	3	2	3	2	4	3	1	3	1	1	1	0	2	0	1	1	1	1	1	0	1	0	1	0	8	2
MASA111	1	3	2	2	1	4	4	2	3	2	4	3	1	4	2	1	1	1	2	0	0	0	1	1	1	0	1	0	0	1	6	3
MAUS209	2	1	2	1	1	4	4	3	4	3	3	2	1	4	2	1	3	1	3	0	0	0	2	0	2	1	2	0	0	1	12	3
MGBA204	2	1	1	2	1	1	4	2	3	2	4	4	1	2	1	1	3	0	2	0	3	0	1	1	1	0	0	0	2	0	12	1
MILE136	1	3	2	2	1	3	4	1	3	2	4	4	1	4	1	1	1	1	2	0	1	0	0	1	1	0	0	0	0	0	5	2
MIMA304	3	1	1	3	1	3	4	1	4	1	4	4	1	4	1	1	3	0	1	0	1	0	0	0	0	0	0	0	0	0	5	0
MLDB117	1	4	1	2	2	2	3	3	1	2	3	2	1	3	2	1	0	0	2	1	2	1	2	3	1	1	2	0	1	1	10	7
MOCA302	3	3	2	3	1	4	3	1	3	2	2	2	1	4	1	1	1	1	1	0	0	1	0	1	1	2	2	0	0	0	5	5
MODA013	0	1	3	4	1	4	4	1	4	2	4	4	1	3	1	1	3	2	0	0	0	0	0	0	1	0	0	0	1	0	5	2
MODS223	2	3	3	1	2	2	3	2	3	2	3	3	3	3	4	1	1	2	3	1	2	1	1	1	1	1	1	2	1	3	10	11
MPSA105	1	1	3	1	3	1	2	3	2	3	3	1	4	2	2	1	3	2	3	2	3	2	2	2	2	1	3	3	2	1	18	13
NICR206	2	3	2	2	1	3	2	2	3	2	4	2	1	3	1	1	1	1	2	0	1	2	1	1	1	0	2	0	1	0	9	4
NILA108	1	2	1	3	2	3	3	1	3	2	4	2	1	3	1	1	2	0	1	1	1	1	0	1	1	0	2	0	1	0	8	3
ORLO226	2	3	1	3	1	3	3	1	3	1	2	4	3	4	1	1	1	0	1	0	1	1	0	1	0	2	0	2	0	0	3	6
PACA127	1	3	1	2	1	3	4	2	3	2	4	3	1	4	1	1	1	0	2	0	1	0	1	1	1	0	1	0	0	0	7	1
PACR221	2	3	1	2	2	3	2	2	3	2	4	3	1	3	1	1	1	0	2	1	1	2	1	1	1	0	1	0	1	0	8	4
PADF211	2	4	2	2	2	2	2	3	2	1	2	2	4	2	4	1	0	1	2	1	2	2	2	2	0	2	2	3	2	3	10	14
PADI202	2	3	2	4	4	3	3	3	3	2	4	3	1	3	2	0	1	1	0	3	1	1	2	1	1	0	1	0	1	1	7	7
PEAM012	0	2	2	4	2	4	3	1	4	2	2	2	2	4	1	1	2	1	0	1	0	1	0	0	1	2	2	1	0	0	5	6
PEGI001	0	4	1	4	1	4	4	1	4	1	4	3	1	4	1	1	0	0	0	0	0	0	0	0	0	0	1	0	0	0	1	0
PRAN004	0	1	2	4	1	4	4	2	4	1	4	2	1	3	1	1	3	1	0	0	0	0	1	0	0	0	2	0	1	0	7	1
RAGA303	3	3	2	2	1	2	4	1	2	2	1	3	2	3	1	1	1	1	2	0	2	0	0	2	1	3	1	1	1	0	8	7
RIDO007	0	2	2	3	1	3	4	1	3	1	4	2	1	3	2	1	2	1	1	0	1	0	0	1	0	0	2	0	1	1	7	3
ROCA131	1	3	2	2	2	3	4	1	4	1	4	3	2	4	1	0	1	1	2	1	1	0	0	0	0	0	1	1	0	0	5	3
SEMA135	1	1	1	2	1	4	3	1	3	2	4	3	1	3	4	1	3	0	2	0	0	1	0	1	1	0	1	0	1	3	8	5
SIIO227	2	2	2	3	3	3	3	2	3	2	3	4	2	3	2	1	2	1	1	2	1	1	1	1	1	1	0	1	1	1	7	8
SPCO016	0	3	2	2	2	3	3	2	1	2	3	3	2	3	2	1	1	1	2	1	1	1	1	3	1	1	1	1	1	1	8	9
STLU301	3	3	2	3	1	2	3	1	4	2	4	4	2	4	1	1	1	1	1	0	2	1	0	0	1	0	0	1	0	0	5	3
STMI011	0	3	2	4	1	3	3	2	3	2	4	3	2	4	1	1	1	1	0	0	1	1	1	1	1	0	1	1	0	0	5	4
TEPO214	2	1	2	1	3	1	2	3	1	4	3	2	2	1	2	1	3	1	3	2	3	2	2	3	3	1	2	1	3	1	19	11
VAAN102	1	3	2	3	1	3	4	2	3	2	4	3	1	3	1	1	1	1	1	0	1	0	1	1	1	0	1	0	1	0	7	2
VACO308	3	3	1	3	1	3	4	1	3	1	4	4	1	4	3	1	1	0	1	0	1	0	0	1	0	0	0	0	0	2	3	3
VADP210	2	3	1	2	2	2	3	3	3	3	4	3	1	2	1	1	1	0	2	1	2	1	2	1	2	0	1	0	2	0	12	3
VASU115	1	1	2	2	1	1	3	2	3	2	3	2	1	3	1	1	3	1	2	0	3	1	1	1	1	1	2	0	1	0	13	4
VISQ228	2	2	2	2	2	2	2	2	3	1	4	3	1	4	2	1	2	1	2	1	2	2	1	1	0	0	1	0	0	1	8	6

## Sheet: VR-Codes
ptid	cueconcern	centre
ARMA005	cuegPE	bari
ARMA005	NRIg	bari
ARMA005	cueaHPE	bari
ARMA005	NPBc	bari
ARMA005	cuebPE	bari
ARMA005	ERIa	bari
ARMA005	cuebPE	bari
ARMA005	NRIa	bari
ARMA005	cuebPE	bari
ARMA005	NRIa	bari
ARMA005	cuebPE	bari
ARMA005	NRIa	bari
BALU018	cuebPE	bari
BALU018	ERPp	bari
BALU018	cuedHPE	bari
BALU018	ERIa	bari
BALU018	concernPE	bari
BALU018	ERIa	bari
BALU018	cuebPE/concernPE	bari
BALU018	ERIa/ERIa	bari
BALU018	cuebPE	bari
BALU018	NPAc	bari
BALU018	cuedPE	bari
BALU018	NRSd	bari
BALU018	cuegHPE	bari
BALU018	ERIa	bari
BALU018	cuedPE	bari
BALU018	cuedPE	bari
BALU018	NRIa	bari
BRCE003	cuebHPE	bari
BRCE003	NPAc	bari
BRCE003	cuebPE	bari
BRCE003	NPAi	bari
BRCE003	cuebHPE	bari
BRCE003	EPCEx	bari
BRCE003	cuebPE	bari
BRCE003	NRSd	bari
BRCE003	cuebPE	bari
BRCE003	NPBc	bari
CAFR020	cueaPE	bari
CAFR020	NPAi	bari
CAFR020	cuegPE	bari
CAFR020	NPBc	bari
CAFR020	cuedPE	bari
CAFR020	EPCEx	bari
COSA014	cueaPE	bari
COSA014	NRIg	bari
COSA014	cuebPE	bari
COSA014	NRSd	bari
COSA014	cuedPE	bari
COSA014	NRIa	bari
COSA014	ConcernHPE	bari
COSA014	ERIa	bari
COSA014	cuedPE	bari
COSA014	ERIa	bari
COSA014	concernPE	bari
COSA014	NRIg	bari
COSA014	cuedPE	bari
COSA014	ERIa	bari
DEEM008	cuedPE	bari
DEEM008	EPCEx	bari
DEEM008	cuefPE	bari
DEEM008	EPCEx	bari
DEEM008	cuedPE	bari
DEEM008	NPBc	bari
DEEM008	cuedPE	bari
DEEM008	NPAc	bari
DEEM008	cuebPE	bari
DEEM008	NRSd	bari
DEEM008	cuedPE	bari
DEEM008	NRSd	bari
DEEM008	cuebHPE	bari
DEEM008	EPCEx	bari
DEEM008	cuebHPE	bari
DEEM008	EPCEx	bari
DEEM008	cuebHPE	bari
DEEM008	EPCEx	bari
DEEM008	cuebHPE	bari
DEEM008	EPCEx	bari
DEEM008	cuebHPE	bari
DEEM008	NRSd	bari
DEEM008	cuebHPE	bari
DEEM008	NRSd	bari
DEEM008	cuefHPE	bari
DEEM008	ERIa	bari
DEEM008	CUEdPE	bari
DEEM008	ERIa	bari
DEMA006	cuecPE	bari
DEMA006	EPCEx	bari
DEMA006	cuebPE	bari
DEMA006	ERSw	bari
DEMA006	cueaPE	bari
DEMA006	ECPEx	bari
DEMA006	cuedPE	bari
DEMA006	ERIa	bari
DEMA006	cuaHPE	bari
DEMA006	EPCEx	bari
DOMO010	cuegPE	bari
DOMO010	EPCExq	bari
DOMO010	cuedPE	bari
DOMO010	cuebPE	bari
DOMO010	NRIg/EPCEx	bari
DOMO010	cuebHPE	bari
DOMO010	EPCAc	bari
DOMO010	cuedPE	bari
DOMO010	NRIg	bari
DOMO010	cuedPE	bari
DOMO010	ERIa	bari
DOMO010	cuedPE	bari
DOMO010	ERSw	bari
DOMO010	cueePE	bari
DOMO010	ERSw	bari
DOMO010	cuebPE	bari
DOMO010	EPCExq	bari
DOMO010	cuedPE	bari
DOMO010	ERIa	bari
DOMO010	cuedPE	bari
DOMO010	cuecPE	bari
DOMO010	ERSw/NRIg	bari
DOMO010	cuecPE	bari
DOMO010	ERIa	bari
GUIL002	cuecHPE	bari
GUIL002	NPBC	bari
GUIL002	cuecPe	bari
GUIL002	EPCAc	bari
GUIL002	cuebHPE	bari
GUIL002	NPBC	bari
GUIL002	cuedHPE	bari
GUIL002	EPCEx	bari
GUIL002	cuebHPE	bari
GUIL002	EPCex	bari
GUIL002	cuedHPE	bari
GUIL002	EPCEx	bari
GUIL002	cuebHPE	bari
GUIL002	EPAAc	bari
GUIL002	???	bari
GUIL002	cuebHPE	bari
GUIL002	ERSw	bari
GUIL002	cuebHPE	bari
GUIL002	ERIa	bari
GUIL002	cuebHPE	bari
GUIL002	ERIa	bari
GUIL002	cuebHPE	bari
GUIL002	ERIa	bari
GUIL002	cuebHPE	bari
GUIL002	ERia	bari
GUIL002	concernPE	bari
GUIL002	EPAAc	bari
GUIL002	cueaHPE	bari
GUIL002	ERIa	bari
GUIL002	cuegPE	bari
GUIL002	NPBc	bari
GUIL002	cuebHPE	bari
GUIL002	ERia	bari
GUIL002	?	bari
GUIL002	cueaHPE	bari
GUIL002	ERIa	bari
GUIL002	?	bari
GUIL002	cuegPE	bari
GUIL002	NRIg	bari
GUIL002	??	bari
GUIL002	concernPE	bari
GUIL002	NRIg	bari
GUIL002	cuebHPE	bari
GUIL002	EPAc	bari
GUIL002	cuebPE	bari
GUIL002	ERSw	bari
GUIL002	CueePE	bari
GUIL002	NRIg	bari
GUIL002	CueePE	bari
GUIL002	ERia	bari
LOAN019	cuebPE	bari
LOAN019	NPBc	bari
LOAN019	cuebPE	bari
LOAN019	NPBc	bari
LOAN019	cuebPE	bari
LOAN019	EPCEx	bari
LOAN019	cuebPE	bari
LOAN019	ERAb	bari
LOAN019	cuedPE	bari
LOAN019	ERIa	bari
MARO017	cuebPE	bari
MARO017	EPCAc	bari
MARO017	cuegPE	bari
MARO017	NPAi	bari
MARO017	cuegPE	bari
MARO017	NRIg	bari
MARO017	cuebPE	bari
MARO017	NRIa	bari
MARO017	cuecHPE	bari
MARO017	NRIa	bari
MARO017	cuebHPE	bari
MARO017	ERIa	bari
MARO017	cuebPE	bari
MARO017	ERAb	bari
MARO017	cuegPE	bari
MARO017	EPCEx	bari
MARO017	cuegPE	bari
MARO017	NPBc	bari
MARO017	cuedHPE	bari
MARO017	ERIa	bari
MARO017	cuedHPE	bari
MARO017	ERIa	bari
MARO017	cuebHPE	bari
MARO017	ERIa	bari
MARO017	cuecPE	bari
MARO017	EPCEXq	bari
MARO017	cuebHPE	bari
MARO017	ERIa	bari
MARO017	cuegPE	bari
MARO017	NRIa	bari
MARO017	cuebHPE	bari
MARO017	ERIa	bari
MARO017	cuecHPE	bari
MARO017	ERIa	bari
MARO017	cuebHPE	bari
MARO017	ERSw	bari
MODA013	cuedPE	bari
MODA013	ERIa	bari
PEAM012	cuedHPE	bari
PEAM012	ERSw	bari
PEAM012	cuebHPE	bari
PEAM012	EPCEx	bari
PEAM012	cuedHPE	bari
PEAM012	EPCEx	bari
PEAM012	cuedPE	bari
PEAM012	NRIg	bari
PEGI001	cuegHPe	bari
PEGI001	EPAEx	bari
PEGI001	cuebHPE	bari
PEGI001	EPCEx	bari
PEGI001	cuefHPE	bari
PEGI001	ERIa	bari
PEGI001	concernHPE	bari
PEGI001	EPAEx	bari
PEGI001	cuefHPE	bari
PEGI001	EPAAc	bari
PEGI001	cuegHPE	bari
PEGI001	NRIg	bari
PRAN004	????	bari
PRAN004	cuegHPE,	bari
PRAN004	EPAAc	bari
PRAN004	cuebPE	bari
PRAN004	Nrig	bari
RIDO007	cuebPE	bari
RIDO007	EPCEx	bari
RIDO007	cuebPE	bari
RIDO007	NRSd	bari
RIDO007	cuedHPE	bari
RIDO007	ERIa	bari
RIDO007	cuebPE	bari
RIDO007	ERIa	bari
RIDO007	cueaPE	bari
RIDO007	cuebPE	bari
RIDO007	NRIg/NRIg	bari
STMI011	cue b PE	bari
STMI011	ERIa	bari
STMI011	cue a HPE	bari
STMI011	NPbc	bari
STMI011	cue d PE	bari
STMI011	NPBc	bari
STMI011	Cue d PE	bari
STMI011	NRIg	bari
STMI011	cue c HPE	bari
STMI011	ERIa	bari
STMI011	Cue b HPE	bari
STMI011	EPCAc	bari
STMI011	Cue c HPE	bari
STMI011	NPAi	bari
ANDN212	cuefHPE	chieti
ANDN212	EPAAc	chieti
ANGR229	cueaPE	chieti
ANGR229	EPCEx	chieti
ANGR229	cuegPE	chieti
ANGR229	EPAEx	chieti
ANGR229	concernPE	chieti
ANGR229	NRIa	chieti
ANGR229	cueaPE	chieti
ANGR229	NPAc	chieti
ANGR229	concernPE	chieti
ANGR229	ERIa	chieti
ANGR229	cuedPE	chieti
ANGR229	NRIa	chieti
ANGR229	cuegPE	chieti
ANGR229	NRIg	chieti
ANMA208	cuedPE	chieti
ANMA208	EPCAc	chieti
ANMA208	cuedHPE	chieti
ANMA208	EPCEx	chieti
ANMA208	cuebHPE	chieti
ANMA208	NRIg	chieti
ANMA208	cuegPE	chieti
ANMA208	NRIg	chieti
ANMA208	cuebPE	chieti
ANMA208	ERIa	chieti
ANMA208	cuebPE	chieti
ANMA208	ERIa	chieti
ANMA208	cuedHPE	chieti
ANMA208	NPAc	chieti
ANSA224	CueaHPE	chieti
ANSA224	ERIa	chieti
ANSA224	cuedPE	chieti
ANSA224	ERIa	chieti
ATES219	cuebPE	chieti
ATES219	EPCEx	chieti
ATES219	cuedPE	chieti
ATES219	EPCEx	chieti
ATES219	cuedPE	chieti
ATES219	ERIa	chieti
ATES219	cuedPE	chieti
ATES219	NPAc	chieti
ATES219	cuebHPE	chieti
ATES219	EPCEx	chieti
ATES219	cuebHPE	chieti
ATES219	NPBc	chieti
ATES219	cuebPE	chieti
ATES219	EPCEx	chieti
ATES219	cuegPE	chieti
ATES219	NRIg	chieti
ATES219	cuebHPE	chieti
ATES219	NPBc	chieti
BARE213	concernPE	chieti
BARE213	ERIa	chieti
BARE213	cuefPE	chieti
BARE213	ERIa	chieti
CAMA216	cuedPE	chieti
CAMA216	EPCEx	chieti
CAMA216	cueaPE	chieti
CAMA216	NRIg	chieti
CAMA216	cuedPE	chieti
CAMA216	ERIa	chieti
CAMA216	cuebHPE	chieti
CAMA216	ERIa	chieti
CAMA216	cuebHPE	chieti
CAMA216	EPCEx	chieti
CAMA216	cuebHPE	chieti
CAMA216	EPAAc	chieti
CAMA216	cuedHPE	chieti
CAMA216	EPCEx	chieti
CAMA216	cuebPE	chieti
CAMA216	EPCEx	chieti
CAMA216	cuebPE	chieti
CAMA216	ERSw	chieti
CAMA216	cuebHPE	chieti
CAMA216	EPAAc	chieti
DIDC220	concernHPE	chieti
DIDC220	ERIa	chieti
DIDC220	cuedHPE	chieti
DIDC220	ERIa	chieti
DIDC220	cuedPE	chieti
DIDC220	EPAAc	chieti
DIDC220	concernHPE	chieti
DIDC220	ERIa	chieti
DIRI215	cuefHPE	chieti
DIRI215	ERIa	chieti
DOPR222	cueaPE	chieti
DOPR222	ERIa	chieti
DOPR222	cuebPE	chieti
DOPR222	EPCEx	chieti
DOPR222	cuegHPE	chieti
DOPR222	ERIa	chieti
DOPR222	cueaPE	chieti
DOPR222	NRSd	chieti
DOPR222	cuebHPE	chieti
DOPR222	ERIa	chieti
DOPR222	cuegPE	chieti
DOPR222	NPAc	chieti
DOPR222	cuedPE	chieti
DOPR222	ERIa	chieti
FEDO203	cuedHPE	chieti
FEDO203	NPBc	chieti
FEDO203	cuebHPE	chieti
FEDO203	EPCEx	chieti
FEDO203	cuebHPE	chieti
FEDO203	EPCEx	chieti
FEDO203	cuedHPE	chieti
FEDO203	ERIa	chieti
GIBU205	cuebPE	chieti
GIBU205	EPCEx	chieti
GIBU205	cuedPE	chieti
GIBU205	ERIa	chieti
GIBU205	cuebPE	chieti
GIBU205	ERIa	chieti
GISA218	cueaHPE	chieti
GISA218	ERSw	chieti
GISA218	cuedHPE	chieti
GISA218	EPCEx	chieti
LESC201	cuebHPE	chieti
LESC201	EPCEx	chieti
LESC201	cuebPE	chieti
LESC201	NPAc	chieti
LESC201	cuebPE	chieti
LESC201	ERIa	chieti
LESC201	cuebPE	chieti
LESC201	EPCEx	chieti
LESC201	cuebPE	chieti
LESC201	EPCEx	chieti
LESC201	cuebPE	chieti
LESC201	EPCExq	chieti
LESC201	cuedPE	chieti
LESC201	NRIa	chieti
LESC201	cuebPE	chieti
LESC201	ERIa	chieti
LESC201	cuebPE	chieti
LESC201	ERIa	chieti
LESC201	cuedPE	chieti
LESC201	ERIa	chieti
LESC201	cuefHPE	chieti
LESC201	EPAEx	chieti
LESC201	cuefHPE	chieti
LESC201	ERIa	chieti
LESC201	cuefHPE	chieti
LESC201	ERIa	chieti
LESC201	cuedPE	chieti
LESC201	ERIa	chieti
LESC201	cuedPE	chieti
LESC201	NRIa	chieti
LESC201	cuebPE	chieti
LESC201	EPCEx	chieti
LESC201	cuebPE	chieti
LESC201	EPCEx	chieti
LESC201	cuedPE	chieti
LESC201	NRIa	chieti
LESC201	cuebPE	chieti
LESC201	ERIa	chieti
LESC201	cuebPE	chieti
LESC201	EPCEx	chieti
LESC201	cuecPE	chieti
LESC201	EPCEx	chieti
LESC201	cuefPE	chieti
LESC201	EPAAc	chieti
LESC201	cuebPE	chieti
LESC201	NRIa	chieti
LESC201	cuedPE	chieti
LESC201	ERIa	chieti
MAOR207	cuedHPE	chieti
MAOR207	NRIa	chieti
MAOR207	cuebPE	chieti
MAOR207	ERIa	chieti
MAOR207	concernPE	chieti
MAOR207	ERIa	chieti
MAOR207	cuebPE	chieti
MAOR207	ERIa	chieti
MAOR207	cuedHPE	chieti
MAOR207	ERIa	chieti
MAOR207	cuebHPE	chieti
MAOR207	NRSd	chieti
MAOR207	cuegPE	chieti
MAOR207	EPCAc	chieti
MAOR207	cuedHPE	chieti
MAOR207	ERIa	chieti
MAOR207	cuebHPE	chieti
MAOR207	ERIa	chieti
MAOR207	cuebPE	chieti
MAOR207	NRSd	chieti
MAOR207	cuebPE	chieti
MAOR207	ERIa	chieti
MAOR207	cuebPE	chieti
MAOR207	NPAc	chieti
MAOR207	cuebPE	chieti
MAOR207	ERIa	chieti
MAUS209	cuebPE	chieti
MAUS209	cuebPE	chieti
MAUS209	ERIa/ERIa	chieti
MAUS209	cuecHPE	chieti
MAUS209	EPCEx	chieti
MAUS209	cuecHPE	chieti
MAUS209	EPCEx	chieti
MAUS209	cuedPE	chieti
MAUS209	ERIa	chieti
MAUS209	cueaPE	chieti
MAUS209	NRIg	chieti
MGBA204	cuebPE	chieti
MGBA204	EPCEx	chieti
MGBA204	cuebPE	chieti
MGBA204	NPBc	chieti
MGBA204	cuedHPE	chieti
MGBA204	ERIa	chieti
NICR206	cuedPE	chieti
NICR206	EPCEx	chieti
NICR206	cuecHPE	chieti
NICR206	EPCEx	chieti
NICR206	cuegHPE	chieti
NICR206	NRIg	chieti
NICR206	concernHPE	chieti
NICR206	NPAc	chieti
ORLO226	cuedPE	chieti
ORLO226	NRIg	chieti
ORLO226	cuedPE	chieti
ORLO226	NRIa	chieti
ORLO226	cuedPE	chieti
ORLO226	NRIa	chieti
ORLO226	cuegPE	chieti
ORLO226	NRIa	chieti
ORLO226	cuebPE	chieti
ORLO226	ERIa	chieti
ORLO226	cueaPE	chieti
ORLO226	EPCEx	chieti
PACR221	cuedPE	chieti
PACR221	NPIm	chieti
PACR221	cuegPE	chieti
PACR221	NRSd	chieti
PACR221	cuebPE	chieti
PACR221	EPCEx	chieti
PACR221	cuebHPE	chieti
PACR221	EPCEx	chieti
PACR221	cuebPE	chieti
PACR221	EPCEx	chieti
PACR221	concernPE	chieti
PACR221	NPBc	chieti
PACR221	concernPE	chieti
PACR221	NRSd	chieti
PACR221	concernPE	chieti
PACR221	NRSd	chieti
PACR221	cueaPE	chieti
PACR221	NPAc	chieti
PACR221	cuebPE	chieti
PACR221	NPAc	chieti
PACR221	cuebPE	chieti
PACR221	EPCEx	chieti
PACR221	concernPE	chieti
PACR221	NRSd	chieti
PACR221	concernPE	chieti
PACR221	EPAAc	chieti
PACR221	cuedPE	chieti
PACR221	EPAAc	chieti
PACR221	cuebHPE	chieti
PACR221	EPCEx	chieti
PACR221	cuebPE	chieti
PACR221	EPCAc	chieti
PACR221	cuecHPE	chieti
PACR221	ERSw	chieti
PACR221	cuecPE	chieti
PACR221	EPCEx	chieti
PACR221	concernPE	chieti
PACR221	ERIa	chieti
PADF211	cuegHPE	chieti
PADF211	NRIg	chieti
PADF211	cuegPE	chieti
PADF211	NRSd	chieti
PADF211	concernPE	chieti
PADF211	EPCAc	chieti
PADF211	cuecHPE	chieti
PADF211	ERIa	chieti
PADF211	cuedPE	chieti
PADF211	NRSd	chieti
PADF211	cuedPE	chieti
PADF211	ERIa	chieti
PADF211	cuebPE	chieti
PADF211	NRIg	chieti
PADF211	concernHPE	chieti
PADF211	ERIa	chieti
PADF211	cuedPE	chieti
PADF211	ERIa	chieti
PADF211	cuedPE	chieti
PADF211	ERSw	chieti
SIIO227	cuegPE	chieti
SIIO227	NRIg	chieti
SIIO227	cuegPE	chieti
SIIO227	NPAc	chieti
SIIO227	cuegPE	chieti
SIIO227	EPAAc	chieti
SIIO227	cuedPE	chieti
SIIO227	ERSw	chieti
SIIO227	cuedPE	chieti
SIIO227	NRIa	chieti
SIIO227	concernPE	chieti
SIIO227	NRIa	chieti
SIIO227	cuedPE	chieti
SIIO227	NRIa	chieti
SIIO227	cuedPE	chieti
SIIO227	EPAEx	chieti
SIIO227	concernPE	chieti
SIIO227	NRIa	chieti
TEPO214	concernPE	chieti
TEPO214	NRIg	chieti
TEPO214	cuebPE	chieti
TEPO214	ERSw	chieti
TEPO214	cuecHPE/cuedPE	chieti
TEPO214	NRI/ERSw	chieti
TEPO214	cuedPE	chieti
TEPO214	ERIa	chieti
TEPO214	cuebHPE	chieti
TEPO214	EPCEx	chieti
TEPO214	cuebHPE	chieti
TEPO214	ERSw	chieti
TEPO214	cuecPE	chieti
TEPO214	ERIa	chieti
TEPO214	cuedHPE	chieti
TEPO214	EPCAc	chieti
TEPO214	cuedPE	chieti
TEPO214	ERIa	chieti
TEPO214	cuebPE	chieti
TEPO214	ERIa	chieti
VADP210	cuebPE	chieti
VADP210	NPBc	chieti
VADP210	cuegPE	chieti
VADP210	EPCEx	chieti
VADP210	cuegPE	chieti
VADP210	ERSw	chieti
VADP210	cuebPE	chieti
VADP210	NRIg	chieti
VADP210	cuedPE	chieti
VADP210	NRIg	chieti
VADP210	cuebPE/cuegPE	chieti
VADP210	NRIg/NPBc	chieti
VADP210	concernPE	chieti
VADP210	NPBc	chieti
VADP210	cuebPE	chieti
VADP210	ERIa	chieti
VADP210	cuedPE	chieti
VADP210	ERIa	chieti
VADP210	cuebPE	chieti
VADP210	CuebPE	chieti
VADP210	ERIa/ERIa	chieti
VADP210	cuedPE	chieti
VADP210	EPCAc	chieti
VADP210	concernHPE	chieti
VADP210	ERIa	chieti
VADP210	cuedPE	chieti
VADP210	NPBc	chieti
VADP210	cuedPE	chieti
VADP210	EPCEx	chieti
VADP210	cuecPE	chieti
VADP210	NPBc	chieti
VADP210	cueCPE	chieti
VADP210	ERIa	chieti
VADP210	cuedPE	chieti
VADP210	ERIa	chieti
VADP210	CUEdPE	chieti
VADP210	ERIa	chieti
VADP210	cuedPE	chieti
VADP210	ERIa	chieti
VADP210	concernPE	chieti
VADP210	NRIg	chieti
VADP210	cuedPE	chieti
VADP210	ERIa	chieti
VADP210	cuedPE	chieti
VADP210	ERIa	chieti
VADP210	cuebPE	chieti
VADP210	NPBc	chieti
VADP210	CuegHPE	chieti
VADP210	NPBc	chieti
VADP210	cuedPE	chieti
VADP210	ERIa	chieti
VADP210	cueePE	chieti
VADP210	ERIa	chieti
VADP210	cueaPE	chieti
VADP210	NPBc	chieti
VADP210	cuedPE	chieti
VADP210	ERIa	chieti
VADP210	cuedPE	chieti
VADP210	ERSw	chieti
VADP210	CueaPE	chieti
VADP210	ERIa	chieti
VADP210	cuedPE	chieti
VADP210	ERIa	chieti
VADP210	cuecHPE	chieti
VADP210	EPCAc	chieti
VADP210	cuecHPE	chieti
VADP210	cuedPE	chieti
VADP210	NRIg/NRIg	chieti
VADP210	cuedPE	chieti
VADP210	ERIa	chieti
VADP210	cuedPE	chieti
VADP210	ERIa	chieti
VADP210	concernPE	chieti
VADP210	ERIa	chieti
VADP210	cuedPE	chieti
VADP210	ERIa	chieti
VADP210	cuedPE	chieti
VADP210	ERIa	chieti
VISQ228	cuebPE	chieti
VISQ228	ERIa	chieti
VISQ228	cuebPE	chieti
VISQ228	ERIa	chieti
ALAN129	cuegPE	milano
ALAN129	ERIa	milano
ALAN129	cueaPE	milano
ALAN129	NPIm	milano
ALAN129	cuedPE	milano
ALAN129	ERIa	milano
ALAN129	cuebPE	milano
ALAN129	EPCEx	milano
ALAN129	cuecPE	milano
ALAN129	NRSd	milano
ALAN129	cuecPE	milano
ALAN129	EPCEx	milano
ALAN129	cuedPE	milano
ALAN129	ERIa	milano
ANCA125	cuebPE	milano
ANCA125	EPCEx Q	milano
ANCA125	cuefHPE	milano
ANCA125	ERIa	milano
ANCA125	cuebHPE	milano
ANCA125	NRIg	milano
ANPA107	cuefPE	milano
ANPA107	NRIg	milano
ANPA107	cuefPE	milano
ANPA107	NPBc	milano
ANPA107	cuebPE	milano
ANPA107	NRIg	milano
ANPA107	cuefPE	milano
ANPA107	NRIa	milano
ANPA107	cuefPE	milano
ANPA107	NPAi	milano
ANPA107	cuebPE	milano
ANPA107	NPBc	milano
ANPA107	cuebPE	milano
ANPA107	ERIa	milano
ANPA107	cuebPE	milano
ANPA107	EPCEx	milano
ANPA107	cuefPE	milano
ANPA107	ERIa	milano
ANVE119	cuefPE	milano
ANVE119	EPCEx	milano
ANVE119	cuefPE	milano
ANVE119	NRIg	milano
ANVE119	cuefHPE	milano
ANVE119	NRIg	milano
BASO137	cuefPE	milano
BASO137	ERIa	milano
BASO137	cuefPE	milano
BASO137	ERSw	milano
BASO137	cuefPE	milano
BASO137	ERIa	milano
CAST123	cuefPE	milano
CAST123	NRIg	milano
DVPA110	cuebPE	milano
DVPA110	NPAc	milano
DVPA110	cuebPE	milano
DVPA110	NRIg	milano
DVPA110	cuebPE	milano
DVPA110	NRIg	milano
DVPA110	cuefPE	milano
DVPA110	Nria	milano
EMFE128	cue g PE	milano
EMFE128	NRIg	milano
EMFE128	cue b PE	milano
EMFE128	ERIa	milano
EMFE128	cue g PE	milano
EMFE128	EPCEX	milano
EMFE128	cuedPE	milano
EMFE128	NRSd	milano
EMFE128	cue b PE	milano
EMFE128	ERIa	milano
EMFE128	cue b PE	milano
EMFE128	ERAb	milano
EMFE128	cue b PE	milano
EMFE128	EPCEx	milano
EMFE128	cue b PE	milano
EMFE128	EPCEx	milano
EMFE128	cue b PE	milano
EMFE128	ERAb	milano
EMFE128	cue b PE	milano
EMFE128	ERAb	milano
EMFE128	cue d PE	milano
EMFE128	ERIa	milano
EMFE128	cuebPE	milano
EMFE128	ERIa	milano
EMFE128	concern PE	milano
EMFE128	NRIa	milano
FADE130	cuebPE	milano
FADE130	NRIg	milano
FADE130	cuegPE	milano
FADE130	NPBc	milano
FADE130	cuegPE	milano
FADE130	EPCEx	milano
FADE130	cuedPE	milano
FADE130	ERAb	milano
FADE130	cuedPE	milano
FADE130	ERIa	milano
FADE130	cuebPE	milano
FADE130	EPCEx	milano
FADE130	cuebPE	milano
FADE130	EPCEx	milano
FADE130	cuedPE	milano
FADE130	ERIa	milano
FADE130	cuedPE	milano
FADE130	ERIa	milano
GARI132	cuefPE	milano
GARI132	NRIg	milano
GARI132	concernPE	milano
GARI132	ERIa	milano
GARI132	cuefPE	milano
GARI132	NPBc	milano
GARI132	cuefPE	milano
GARI132	ERIa	milano
GARI132	cuefPE	milano
GARI132	ERAb	milano
GARI132	cuedPE	milano
GARI132	EPCEx	milano
GARI132	cuebPE	milano
GARI132	ERAb	milano
GARI132	cuefPE	milano
GARI132	ERab	milano
GARI132	cuebPE	milano
GARI132	EPCEx	milano
GLCH113	cuebPE	milano
GLCH113	NRIg	milano
ISBO114	cuebPE	milano
ISBO114	NPAc	milano
ISBO114	cuebHPE	milano
ISBO114	EPCEx Q	milano
ISBO114	cuebPE	milano
ISBO114	NrIg	milano
ISBO114	CuebPE	milano
ISBO114	ERSw	milano
ISBO114	cuebPE	milano
ISBO114	NPBc	milano
ISBO114	cuebHPE	milano
ISBO114	ERSw	milano
ISBO114	cuebHPE	milano
ISBO114	EPCex	milano
ISBO114	cuebPE	milano
ISBO114	NPBc	milano
ISBO114	cuebHPE	milano
ISBO114	ERSw	milano
ISBO114	cuebPE	milano
ISBO114	ERIa	milano
ISBO114	concern	milano
ISBO114	ERIa	milano
ISBO114	cuebPE	milano
ISBO114	EPCEx	milano
ISBO114	cuebPE	milano
ISBO114	EPCAc	milano
ISBO114	CuefPE	milano
ISBO114	ERIa	milano
ISBO114	cuegPE	milano
ISBO114	NrIg	milano
LACA101	cuebHPE	milano
LACA101	Erab	milano
LACA101	cuebHPE	milano
LACA101	ERsw	milano
LEBE126	cuedPE	milano
LEBE126	NRIg	milano
LEBE126	cuebPE	milano
LEBE126	NRIa	milano
LEBE126	cuedPE	milano
LEBE126	ERIa	milano
LEBE126	concernPE	milano
LEBE126	ERAb	milano
LEBE126	cuedPE	milano
LEBE126	ERIa	milano
LMDE118	cuebPE	milano
LMDE118	NRIg	milano
LMDE118	cuedPE	milano
LMDE118	ERIa	milano
LMDE118	cuebPE	milano
LMDE118	ERIa	milano
LUBA112	cuebPE	milano
LUBA112	NRIg	milano
LUBA112	cuebPE	milano
LUBA112	NPBc	milano
LUBA112	cuebHPE	milano
LUBA112	EPCEx	milano
LUTA104	cuedHPE	milano
LUTA104	EPCEx	milano
LUTA104	cuedHPE	milano
LUTA104	Eria	milano
MACA124	cuedPE	milano
MACA124	NRSd	milano
MACA124	cuedPE	milano
MACA124	NRIg	milano
MACA124	cuedPE	milano
MACA124	ERIa	milano
MACA124	cuebPE	milano
MACA124	ERAb	milano
MACA124	cuebPE	milano
MACA124	NRIaq	milano
MANI109	cue b PE	milano
MANI109	ERPp	milano
MASA111	cue b PE	milano
MASA111	NPBc	milano
MILE136	cuefPE	milano
MILE136	ERIa	milano
MLDB117	cuebPE	milano
MLDB117	EPCEXQ	milano
MLDB117	cuebPE	milano
MLDB117	ERIa	milano
MPSA105	cue b HPE	milano
MPSA105	NRIg	milano
MPSA105	cue b HPE	milano
MPSA105	ERAb	milano
MPSA105	Concern HPE	milano
MPSA105	EPCEx	milano
MPSA105	CUeAPE	milano
MPSA105	NRIg	milano
MPSA105	cue g HPE	milano
MPSA105	EPAEx	milano
MPSA105	Cue c HPE	milano
MPSA105	EPCEx	milano
MPSA105	cue b HPE	milano
MPSA105	NRIg	milano
MPSA105	cue c Pe	milano
MPSA105	NPAi	milano
MPSA105	cue b HPE	milano
MPSA105	EPAAc	milano
MPSA105	cue a HPE	milano
MPSA105	NPBc	milano
MPSA105	cue b HPE	milano
MPSA105	NRsd	milano
MPSA105	cue e HPE	milano
MPSA105	NPAi	milano
MPSA105	cue b HPE	milano
MPSA105	ERIa	milano
MPSA105	cue b HPE	milano
MPSA105	ERIa	milano
MPSA105	cue b PE	milano
MPSA105	ERIa	milano
MPSA105	Cue c HPE	milano
MPSA105	NRIg	milano
MPSA105	Cue c PE	milano
MPSA105	NRIg	milano
NILA108	cuebPE	milano
NILA108	EPCEx	milano
NILA108	concernPE	milano
NILA108	NRIa	milano
PACA127	cueaPE	milano
PACA127	cuedPE	milano
PACA127	NRIg/NRIg	milano
PACA127	cuedPE	milano
PACA127	EPCEx	milano
PACA127	concernPE	milano
PACA127	ERIa	milano
SEMA135	cuegPE	milano
SEMA135	NPBc	milano
VAAN102	Cue c Hpe	milano
VAAN102	EPCEx	milano
VAAN102	cue b PE	milano
VAAN102	EPCEx	milano
VAAN102	cueCHPE	milano
VAAN102	EPCEx	milano
VAAN102	Cue f PE	milano
VAAN102	NPBc	milano
VAAN102	cue b PE	milano
VAAN102	NRIg	milano
VAAN102	cue b PE	milano
VAAN102	NPBc	milano
VAAN102	cue g HPE	milano
VAAN102	ERSw	milano
VAAN102	cue b PE	milano
VAAN102	ERIa	milano
VASU115	cuegHPE	milano
VASU115	NRIa	milano
VASU115	cuebPE	milano
VASU115	ERIa	milano
VASU115	cuedPE	milano
VASU115	ERIa	milano
ELLU307	cuefPE	sardegna
ELLU307	ERIa	sardegna
IMPA305	cuedPE	sardegna
IMPA305	ERIa	sardegna
MAGU306	cuedPE	sardegna
MAGU306	ERIa	sardegna
MAGU306	cuebPE	sardegna
MAGU306	ERIa	sardegna
MAGU306	cuebPE	sardegna
MAGU306	ERIa	sardegna
MIMA304	cuegPE	sardegna
MIMA304	NRIg	sardegna
MIMA304	cuebPE	sardegna
MIMA304	EPCEx	sardegna
MOCA302	cuebPE	sardegna
MOCA302	EPCExq	sardegna
MOCA302	cuedPE	sardegna
MOCA302	NPIm	sardegna
STLU301	cuebPE	sardegna
STLU301	EPCEx	sardegna
STLU301	cuedPE	sardegna
STLU301	NPIm	sardegna
STLU301	cuebPE	sardegna
STLU301	NPIm	sardegna
VACO308	cuebPE	sardegna
VACO308	EPCEx	sardegna
VACO308	cuebPE	sardegna
VACO308	ERSw	sardegna
VACO308	cuebPE	sardegna
VACO308	EPCAc	sardegna
VACO308	cuebPE	sardegna
VACO308	NPIm	sardegna
VACO308	cuedPE	sardegna
VACO308	EPAAc	sardegna
VACO308	cuefHPE	sardegna
VACO308	ERIa	sardegna
